# Supplementary material for: Can a Fraction of Flour and Sugar Be Replaced with Fruit By-Product Extracts in a Gluten-Free and Vegan Cookie Recipe?
Source: Molecules. 2024 Feb 29;29(5):1102. doi: 10.3390/molecules29051102 (PMC10934159; doi:10.3390/molecules29051102)
Supplement: Supplementary file 1 [file molecules-29-01102-s001.zip]

Archive with 1 entries (1 files):
- molecules-2855252-supplementary.pdf
